# Supplementary material for: Imprinted Dlk1 dosage as a size determinant of the mammalian pituitary gland
Source: eLife. 2023 Aug 17;12:e84092. doi: 10.7554/eLife.84092 (PMC10468206; doi:10.7554/eLife.84092)
Supplement: Figure 1—source data 2. [file elife-84092-fig1-data2.zip]

Archive with 3 entries (3 files):
- Source_data_gels_Figure1C/Dlk1.tif
- Source_data_gels_Figure1C/Source_data_Fig1C.tif
- Source_data_gels_Figure1C/tubulin.tif
