# Supplementary material for: Imprinted Dlk1 dosage as a size determinant of the mammalian pituitary gland
Source: eLife. 2023 Aug 17;12:e84092. doi: 10.7554/eLife.84092 (PMC10468206; doi:10.7554/eLife.84092)
Supplement: Figure 2—source data 1. [file elife-84092-fig2-data1.zip]

Archive with 3 entries (3 files):
- Source_data_Figure_2D/aTub PCR.jpg
- Source_data_Figure_2D/Dlk1 PCR.jpg
- Source_data_Figure_2D/Source_data_Fig2D.tif
