# Supplementary material for: Imprinted Dlk1 dosage as a size determinant of the mammalian pituitary gland
Source: eLife. 2023 Aug 17;12:e84092. doi: 10.7554/eLife.84092 (PMC10468206; doi:10.7554/eLife.84092)
Supplement: Source data 1. — Fig5ABC&FigAB_pHH3. Cell counts of pHH3+ cells in developmental time course. Fig5G_POU1F1. Cell counts of POU1F1+ cells at e13.5. Fig5H_HES1. Cell counts of HES1+ cells at e13.5. Fig6DE_SOX2. Cell counts for %SOX2+ cells and SOX2+ compartmental volume at postnatal day 21. [file elife-84092-data1.zip]

Archive with 1 entries (1 files):
- Figure5&6_data.xlsx
